# Supplementary material for: Insights from a Genome-Wide Study of Pantoea agglomerans UADEC20: A Promising Strain for Phosphate Solubilization and Exopolysaccharides Production
Source: Curr Issues Mol Biol. 2025 Jan 16;47(1):56. doi: 10.3390/cimb47010056 (PMC11763638; doi:10.3390/cimb47010056)
Supplement: Supplementary file 1 [file cimb-47-00056-s001.zip]

Archive with 1 entries (1 files):
- cimb-3397107-supplementary.pdf
